# Supplementary material for: Genomic Selection for Lodging-Related Traits in Double-Cropping Rice
Source: Plants (Basel). 2026 Mar 4;15(5):785. doi: 10.3390/plants15050785 (PMC12986622; doi:10.3390/plants15050785)
Supplement: Supplementary file 1 [file plants-15-00785-s001.zip]

Archive with 4 entries (4 files):
- Table.S1.xlsx
- Table.S2.xlsx
- Table.S3.xlsx
- Table.S4.xlsx
