# Supplementary material for: Genomic Selection for Lodging-Related Traits in Double-Cropping Rice
Source: Plants (Basel). 2026 Mar 4;15(5):785. doi: 10.3390/plants15050785 (PMC12986622; doi:10.3390/plants15050785)
Supplement: Supplementary file 1 [file plants-15-00785-s001.zip › Table.S1.xlsx]

## Sheet: Sheet1
Table.S1 Proportion of TOP200 after selection
Proportion		Highly lodging resistant	Moderately lodging resistant	Susceptible to lodging	Highly susceptible to lodging
3kRG data		0.314	0.4239	0.1374	0.1246
IL3	ES	0.82	0.15	0.025	0.005
	LS	0.73	0.205	0.01	0.055
BR3	ES	0.385	0.375	0.135	0.105
	LS	0.49	0.28	0.09	0.14
IL4	ES	0.79	0.16	0.015	0.035
	LS	0.725	0.2	0.015	0.06
BR4	ES	0.3	0.42	0.115	0.165
	LS	0.46	0.28	0.11	0.15
IL3/PH	ES	0.72	0.2	0.03	0.05
	LS	0.67	0.25	0.025	0.055
IL4/PH	ES	0.6	0.235	0.035	0.13
	LS	0.64	0.235	0.02	0.105
PH	ES	0.83	0.135	0.035	0
	LS	0.825	0.135	0.04	0
ES indicates early saeson
LS indicates late saeson
