# Supplementary material for: Genomic Selection for Lodging-Related Traits in Double-Cropping Rice
Source: Plants (Basel). 2026 Mar 4;15(5):785. doi: 10.3390/plants15050785 (PMC12986622; doi:10.3390/plants15050785)
Supplement: Supplementary file 1 [file plants-15-00785-s001.zip › Table.S2.xlsx]

## Sheet: Sheet1
Table S2A. Detailed information of the top 20 rice accessions with the highest third internode bending resistance (BR3) in the early season.
Rank (1-20)	Accession ID	Name	Origin	Rice Type	Accession Type	BR3 (N)
1	128	Yannongzao 4	Fujian, China	Indica	Breeding line	23.75
2	R467	IR 78875-176-B-1-B	Philippines	Indica	Landrace	23.3
3	R315	Pengdao 2	Heilongjiang, China	Japonica	Breeding line	23.23
4	R198	CIMELATI	Indonesia	Indica	Landrace	21.29
5	R178	Dafengnuo	Guangdong, China	Indica	Breeding line	20.37
6	145	Wai 128	Guangdong, China	Indica	Breeding line	19.79
7	R515	Heimi 2	Guangdong, China	Indica	Landrace	19.51
8	R545	Heinuo 1	Guangdong, China	Indica	Landrace	19.09
9	288	Luorongdao	Japan	Japonica	Landrace	19.06
10	R326	Huiyang Zhenzhuzao	Guangdong, China	Indica	Breeding line	19.01
11	2	Boyo	Indonesia	Japonica	Landrace	18.67
12	R533	Guanghong 1	Guangdong, China	Indica	Landrace	18.19
13	R309	Huangruanxiuzhan	Guangdong, China	Indica	Breeding line	18.01
14	175	Zhongjuanxian	Guizhou, China	Indica	Breeding line	17.76
15	R531	Jianxin 99	Guangdong, China	Indica	Landrace	17.75
16	R506	313-12260	Philippines	Indica	Landrace	16.98
17	R577	Heinuo 47	Guangdong, China	Indica	Landrace	16.95
18	R88	Xinyinchanglizhong	Guangdong, China	Indica	Landrace	16.62
19	93	Basmati 370	Pakistan	Indica	Landrace	16.36
20	R382	Chuanhui 907	Sichuan, China	Indica	Breeding line	16.25
Table S2B. Detailed information of the top 20 rice accessions with the highest third internode bending resistance (BR3) in the late season.
Rank (1-20)	Accession ID	Name	Origin	Rice Type	Accession Type	BR3 (N)
1	R97	Nongjingsimiao	Guangdong, China	Indica	Breeding line	46.84
2	R519	Guangxi Heigu	Guangxi, China	Indica	Landrace	43.01
3	R599	Guangxi Heinuo 2	Guangxi, China	Indica	Landrace	39.84
4	32	Cungunuo	Guizhou, China	Japonica	Landrace	39.76
5	R185	Xianyouzhan	Guangdong, China	Indica	Breeding line	39.67
6	R361	R1179	Guangdong, China	Indica	Breeding line	36.85
7	R79	Huaxiang 4016	Sichuan, China	Indica	Breeding line	36.24
8	R309	Huangruanxiuzhan	Guangdong, China	Indica	Breeding line	35.77
9	R614	Biaojidao	Jiangsu, China	Indica	Breeding line	35.13
10	R152	Longjing 21	Heilongjiang, China	Japonica	Breeding line	34.03
11	194	Shanlanxiannuo 1	Hainan, China	Indica	Landrace	33.39
12	R589	Nongjia Heiruanxiang	Guangdong, China	Indica	Landrace	32.35
13	R161	Yuexiusimiao	Guangdong, China	Indica	Breeding line	32.06
14	R337	Wushansimiao	Guangdong, China	Indica	Breeding line	31.94
15	R356	Yuenongsimiao	Guangdong, China	Indica	Breeding line	31.21
16	R533	Guanghong 1	Guangdong, China	Indica	Landrace	30.83
17	BR92	Yuemeizhan	Guangdong, China	Indica	Landrace	30.64
18	R75	Hangxiang 48	Guangdong, China	Indica	Breeding line	30.3
19	145	Wai 128	Guangdong, China	Indica	Breeding line	30.21
20	R467	IR 78875-176-B-1-B	Philippines	Indica	Landrace	30.07
