# Supplementary material for: Genomic Selection for Lodging-Related Traits in Double-Cropping Rice
Source: Plants (Basel). 2026 Mar 4;15(5):785. doi: 10.3390/plants15050785 (PMC12986622; doi:10.3390/plants15050785)
Supplement: Supplementary file 1 [file plants-15-00785-s001.zip › Table.S3.xlsx]

## Sheet: Sheet1
Table S3: Rice Accession Details
Accession ID	Accession Name (Pinyin/English)	Origin	Rice Type	Accession Type
1	Tai lang ping wei ju	Thailand	Japonica	Landrace
2	Boyo	Indonesia	Japonica	Landrace
7	JHALI	Nepal	Indica	Landrace
10	Xiaobaigu	Sichuan, China	Indica	Landrace
11	Zhong 11	Guangdong, China	Indica	Landrace
12	Tieganlu	Sichuan, China	Indica	Landrace
14	Puningmalongya	Guangdong, China	Indica	Landrace
17	Liushizi	Anhui, China	Indica	Landrace
18	Qiuqianbai	Anhui, China	Indica	Landrace
19	Yiluxiang	Anhui, China	Indica	Landrace
21	Lucaihao	Fujian, China	Indica	Landrace
23	Changmaoxian	Hubei, China	Indica	Landrace
24	Xuancheng Changliqingzhan	Hubei, China	Indica	Landrace
25	Xiaoguandabaigu	Hubei, China	Indica	Landrace
26	Liuyuehuang	Sichuan, China	Indica	Landrace
27	Yepiaopiao	Sichuan, China	Indica	Landrace
28	Jiangbiantao	Sichuan, China	Indica	Landrace
29	Siguqi	Sichuan, China	Indica	Landrace
30	Heijiezao	Sichuan, China	Indica	Landrace
31	Huangsinuo	Guizhou, China	Japonica	Landrace
34	Gaogannuo (1)	Guizhou, China	Japonica	Landrace
35	Baijiaomeijie	Hainan, China	Indica	Landrace
38	Xianshuizhan	Guangdong, China	Indica	Landrace
40	Yinzhan	Guangdong, China	Indica	Landrace
42	Baishiyan	Guangdong, China	Indica	Landrace
46	Baokang Lengshuihong	Hubei, China	Indica	Landrace
49	Lengshuigu	Yunnan, China	Indica	Landrace
54	Lijiangxintuantungu	Yunnan, China	Japonica	Landrace
58	Esiniu	Guangdong, China	Indica	Landrace
59	Jieyangmiandang	Guangdong, China	Indica	Landrace
60	Wuguzhan	Guangdong, China	Indica	Landrace
62	Baiquehuanuo	Guangdong, China	Indica	Landrace
65	Huatougong	Guangdong, China	Indica	Landrace
66	Polan	Guangdong, China	Indica	Landrace
72	Guangluai 15-1	Guangxi, China	Indica	Breeding line
74	Zaoshu Xiangheimi	Guangxi, China	Indica	Breeding line
76	Yunyunuo	Guangxi, China	Indica	Breeding line
R90	Xingning Heimi	Guangdong, China	Indica	Breeding line
R194	Z007IR 09A228	Philippines	Indica	Landrace
R85	YN 3109-23-1-2	Unknown	Indica	Landrace
R108	CT 15765-18-1-5-2-2-M	Unknown	Indica	Landrace
R119	OM 66	Vietnam	Indica	Landrace
R92	Kasalath	India	Indica	Landrace
93	Basmati 370	Pakistan	Indica	Landrace
94	JW 60	India	Indica	Landrace
95	Fuhong 521	Fujian, China	Indica	Breeding line
96	Qi jiazhan 14	Guangdong, China	Indica	Breeding line
97	Erbaixuan	Guangdong, China	Indica	Breeding line
98	Shayouxuan 2	Fujian, China	Indica	Breeding line
100	Shunliangzao 2	Fujian, China	Indica	Breeding line
104	San-wu-nuo 1	Guangdong, China	Indica	Breeding line
105	Shanlanzhan	Guangdong, China	Indica	Breeding line
106	Huangsiguizhan	Guangdong, China	Indica	Breeding line
111	Changza 3	Guangdong, China	Indica	Breeding line
114	47-104	Fujian, China	Indica	Breeding line
116	Huinongzao 1	Fujian, China	Indica	Breeding line
117	Tiefu 1	Fujian, China	Indica	Breeding line
119	Jiangke 3	Fujian, China	Indica	Breeding line
120	Xiangji 161-1	Hunan, China	Indica	Breeding line
121	Hengxiao 172	Hunan, China	Indica	Breeding line
123	Lixiangzao 9	Jiangxi, China	Indica	Breeding line
124	31321	Jiangxi, China	Indica	Breeding line
125	Qingyangai	Sichuan, China	Indica	Breeding line
126	Pufeng 14	Fujian, China	Indica	Breeding line
127	Qingliuai 1	Guangdong, China	Indica	Breeding line
128	Yannongzao 4	Fujian, China	Indica	Breeding line
129	Yushuinuo	Hunan, China	Indica	Breeding line
131	M 099	Jiangxi, China	Indica	Breeding line
133	S 9042	Anhui, China	Indica	Breeding line
139	Guiyu 100	Guizhou, China	Indica	Breeding line
140	Huasizhan	Guangdong, China	Indica	Breeding line
141	Aomeizhan 1	Guangdong, China	Indica	Breeding line
142	Zaoxiang 17	Guangdong, China	Indica	Breeding line
143	Guang Jing Xian 165	Guangdong, China	Indica	Breeding line
144	Shuangai 1	Guangdong, China	Indica	Breeding line
145	Wai 128	Guangdong, China	Indica	Breeding line
146	Yinhuazhan	Guangdong, China	Indica	Breeding line
148	Yuanzhen 1	Guangdong, China	Indica	Breeding line
149	Xianhuangzhan	Guangdong, China	Indica	Breeding line
151	Pin 378	Guangdong, China	Indica	Breeding line
152	Chaoliuzhan 1	Guangdong, China	Indica	Breeding line
153	Pin 96118	Guangdong, China	Indica	Breeding line
154	Xinke 2	Guangdong, China	Indica	Breeding line
155	Luyuanzhan	Guangdong, China	Indica	Breeding line
156	Guangqingzhan	Guangdong, China	Indica	Breeding line
157	Guisanzhan	Guangdong, China	Indica	Breeding line
158	Qingjing 21	Guangdong, China	Indica	Breeding line
159	105 Tianmagu	Anhui, China	Indica	Landrace
160	Maotudimian	Anhui, China	Indica	Landrace
161	Yingguzhan	Jiangxi, China	Indica	Landrace
162	Duligan	Hubei, China	Indica	Landrace
163	Kuxindao	Hubei, China	Indica	Landrace
164	Guanyindao	Hubei, China	Indica	Landrace
165	Lengshuibai	Hubei, China	Japonica	Landrace
167	R 481 Yan	Guizhou, China	Indica	Breeding line
168	Tianhongtian	Guizhou, China	Indica	Landrace
169	Wan 48	Guizhou, China	Indica	Breeding line
170	Guifuxian 3	Guizhou, China	Indica	Breeding line
172	Zao 89-5513	Hunan, China	Indica	Breeding line
173	Louzaoxianjian 17	Hunan, China	Indica	Breeding line
175	Zhongjuanxian	Guizhou, China	Indica	Breeding line
176	Kexiang	Guizhou, China	Indica	Breeding line
177	Lengshuinuo	Guizhou, China	Indica	Landrace
178	Bingshuibai	Hubei, China	Japonica	Landrace
180	Zhangdianzaonuogu	Hubei, China	Japonica	Landrace
182	Kaw Luyoeng	Thailand	Japonica	Landrace
183	Guangluai 4	Guangdong, China	Indica	Breeding line
184	Dongnong 363	Heilongjiang, China	Japonica	Breeding line
188	Mayuan	Guangdong, China	Indica	Landrace
192	Heidou 4	Guangdong, China	Indica	Landrace
194	Shanlanxiannuo 1	Hainan, China	Indica	Landrace
196	Shanhe	Guangdong, China	Japonica	Landrace
197	Guangnongai 1	Guangdong, China	Indica	Breeding line
198	Tonghongai	Hainan, China	Indica	Breeding line
199	Aijiaonante	Guangdong, China	Indica	Breeding line
201	Liusha 1	Guangxi, China	Indica	Breeding line
206	Wanxian 2	Fujian, China	Indica	Breeding line
209	Yuannuo 10	Guangdong, China	Indica	Breeding line
210	Heiyenuo	Guangdong, China	Indica	Landrace
211	Zhenlong 13 Xuan B	Guangdong, China	Indica	Breeding line
212	Hongnan	Guangxi, China	Indica	Breeding line
213	Gangtai	Guangdong, China	Indica	Breeding line
216	Zixiangnuo	Hunan, China	Japonica	Breeding line
218	Yuanzizhandao	Zhejiang, China	Japonica	Landrace
221	Luchuanzao 1	Guangxi, China	Indica	Breeding line
222	Lishuinuo	Zhejiang, China	Indica	Breeding line
224	Hejiang 18	Heilongjiang, China	Japonica	Breeding line
227	Lunhui 01	Zhejiang, China	Japonica	Breeding line
228	Guangluai 4	Guangdong, China	Indica	Breeding line
229	Chuan 7	Sichuan, China	Indica	Breeding line
230	Ainuo	Guizhou, China	Indica	Landrace
232	Koshihikari	Japan	Japonica	Landrace
235	Asamurasaki	Japan	Japonica	Landrace
239	Rikuto Norin 20	Japan	Japonica	Landrace
240	Shunnuo	Japan	Japonica	Landrace
242	Fenghei	Japan	Japonica	Landrace
243	Rikuto Norinnuo 1	Japan	Japonica	Landrace
244	Rikuto Norinnuo 21	Japan	Japonica	Landrace
245	Norin 9	Japan	Japonica	Landrace
246	Beiren	Japan	Japonica	Landrace
247	Qingfeng	Japan	Japonica	Landrace
248	Subingnuo	Japan	Japonica	Landrace
249	Jingyuezaodao	Japan	Japonica	Landrace
250	Dongfengren 17	Japan	Japonica	Landrace
251	Bozu 5	Japan	Japonica	Landrace
253	Norin 268	Japan	Japonica	Landrace
254	Kujiu Wang 3	Japan	Japonica	Landrace
255	Uryu	Japan	Japonica	Landrace
256	Kamenishiki	Japan	Japonica	Landrace
257	Songmunuo	Japan	Japonica	Landrace
258	suwecn	NA	Japonica	Landrace
259	Kishuu 1	Japan	Japonica	Landrace
261	Ouu 187	Japan	Japonica	Landrace
262	Miyukinuo	Japan	Japonica	Landrace
263	Shinhoshu 4	Japan	Japonica	Landrace
264	Obanadoro 2	Japan	Japonica	Landrace
265	Aokeinuo 107	Japan	Japonica	Landrace
267	Norin 276	Japan	Japonica	Landrace
268	Akita Komachi	Japan	Japonica	Landrace
269	Seinan 72	Japan	Japonica	Landrace
271	Sanliyannuo	Japan	Japonica	Landrace
272	Norin 277	Japan	Japonica	Landrace
274	Rikuu 42	Japan	Japonica	Landrace
275	Ouu 191	Japan	Japonica	Landrace
276	Norin 289	Japan	Japonica	Landrace
277	Koboku	Japan	Japonica	Landrace
278	Kannan 1	Japan	Japonica	Landrace
279	Ouu 334	Japan	Japonica	Landrace
280	Ouu 305	Japan	Japonica	Landrace
281	Norin 206	Japan	Japonica	Landrace
282	Norin 285	Japan	Japonica	Landrace
283	Oshima	Japan	Japonica	Landrace
284	Mineasahi	Japan	Japonica	Landrace
286	Ouu 2	Japan	Japonica	Landrace
288	Rakueidou	Japan	Japonica	Landrace
289	Sachiren	Japan	Japonica	Landrace
290	Asanohikari	Japan	Japonica	Landrace
291	Aichi 78	Japan	Japonica	Landrace
293	Kanto 11	Japan	Japonica	Landrace
294	Norin 93	Japan	Japonica	Landrace
295	Minehikari	Japan	Japonica	Landrace
296	Tsukihikari	Japan	Japonica	Landrace
297	Tamahoboe	Japan	Japonica	Landrace
299	Mitsuho	Japan	Japonica	Landrace
300	Ukonnishiki	Japan	Japonica	Landrace
301	Aichi 53	Japan	Japonica	Landrace
302	Norin 288	Japan	Japonica	Landrace
303	Norin 218	Japan	Japonica	Landrace
304	Midorikaze	Japan	Japonica	Landrace
305	Kokuhou P-2	Japan	Japonica	Landrace
306	Hinohikari	Japan	Japonica	Landrace
R308	Fengxianzhan	Guangdong, China	Indica	Breeding line
R309	Huangruanxiuzhan	Guangdong, China	Indica	Breeding line
R310	Huangxiusimiao	Guangdong, China	Indica	Breeding line
R144	Yuejinyouzhan	Guangdong, China	Indica	Breeding line
R315	Pengdao 2	Heilongjiang, China	Japonica	Breeding line
R68	Yueshanzhan 7	Guangdong, China	Indica	Breeding line
R145	Huahang 37	Guangdong, China	Indica	Breeding line
R320	Xiangwannuo 17	Hunan, China	Indica	Breeding line
R325	Aijiaonante	Guangdong, China	Indica	Breeding line
R326	Huiyang Zhenzhuzao	Guangdong, China	Indica	Breeding line
R71	Francis	USA	Japonica	Breeding line
R331	Luhui H103	Sichuan, China	Indica	Breeding line
R332	Luhui 8528	Sichuan, China	Indica	Breeding line
R150	Jiuqi Xiang	Guangdong, China	Indica	Breeding line
R151	Yuzhenxiang	Hunan, China	Indica	Breeding line
R335	Kangcaodao 1	Guangdong, China	Indica	Breeding line
R152	Longjing 21	Heilongjiang, China	Japonica	Breeding line
R337	Wushansimiao	Guangdong, China	Indica	Breeding line
R72	Basmati 370	Pakistan	Indica	Breeding line
R153	Yuefengxinzhan	Guangdong, China	Indica	Breeding line
R73	Shengbaximiao	Guangdong, China	Indica	Breeding line
R74	Jinhangruanzhan	Guangdong, China	Indica	Breeding line
R75	Hangxiang 48	Guangdong, China	Indica	Breeding line
R156	Xianzhan	Guangdong, China	Indica	Breeding line
R77	Yuetaizaozhan	Guangdong, China	Indica	Breeding line
R159	Wushanhuanuo	Guangdong, China	Indica	Breeding line
R160	R8166	Guangdong, China	Indica	Breeding line
R361	R1179	Guangdong, China	Indica	Breeding line
R162	Huaxiangyou 1618	Sichuan, China	Indica	Breeding line
R364	Qiu B	Guangdong, China	Indica	Breeding line
R374	Yueqixinzhan	Guangdong, China	Indica	Breeding line
R166	Yuelizhan	Guangdong, China	Indica	Breeding line
R83	Qifuzhan	Guangdong, China	Indica	Breeding line
BR84	Xinfengzhan	Guangdong, China	Indica	Breeding line
R382	Chuanhui 907	Sichuan, China	Indica	Breeding line
R168	R1517	Guangdong, China	Indica	Breeding line
R169	Huahang 36	Guangdong, China	Indica	Breeding line
R170	Heinuo	Guangdong, China	Indica	Breeding line
R171	Qingyuan Heigu	Guangdong, China	Indica	Breeding line
R389	Yunnan Heimi	Yunnan, China	Indica	Landrace
R390	Yunnan Honggu	Yunnan, China	Indica	Landrace
R392	Hongsimiao	Guangdong, China	Indica	Breeding line
R393	Honglisimiao	Guangdong, China	Indica	Breeding line
R394	Hanghongsimiao	Guangdong, China	Indica	Breeding line
R87	Liufengbainuo	Guangxi, China	Indica	Breeding line
R397	Jingxiangnuo	Guangdong, China	Indica	Breeding line
R399	Hangxiangnuo	Guangdong, China	Indica	Breeding line
R401	Nei 10 You 7206	Fujian, China	Indica	Breeding line
R88	Xinyinchanglizhong	Guangdong, China	Indica	Landrace
R403	Yiyou 673	Fujian, China	Indica	Breeding line
R408	Nanjing Agric Univ W030	Jiangsu, China	Japonica	Breeding line
R175	Qingyuan Nuomi	Guangdong, China	Indica	Breeding line
R176	Guangyuanzhan 12	Guangdong, China	Indica	Breeding line
R178	Dafengnuo	Guangdong, China	Indica	Breeding line
R179	Chanchengzhan	Guangdong, China	Indica	Breeding line
R91	Fengzaosimiao	Guangdong, China	Indica	Breeding line
R183	Guangyuanzhan 15	Guangdong, China	Indica	Breeding line
R425	Yuehongbao	Guangdong, China	Indica	Breeding line
R95	Hengfeng B	Guangdong, China	Indica	Breeding line
R96	Zhugui 99 Xiang	Hunan, China	Indica	Breeding line
R185	Xianyouzhan	Guangdong, China	Indica	Breeding line
R186	Huangguangxinzhan	Guangdong, China	Indica	Breeding line
R187	Huangjinsimiao	Guangdong, China	Indica	Breeding line
R188	Yuexinyouzhan-1	Guangdong, China	Indica	Breeding line
R189	Yuetaiyouzhan	Guangdong, China	Indica	Breeding line
R190	Nanfengzhan	Guangdong, China	Indica	Breeding line
R97	Nongjingsimiao	Guangdong, China	Indica	Breeding line
R191	Jinnongsimiao	Guangdong, China	Indica	Breeding line
R101	Shenliangyouhangxiang	Guangdong, China	Indica	Breeding line
R102	Wuyou 1226	Guangdong, China	Indica	Breeding line
R448	2002IR77736-54-3-1-2	Philippines	Indica	Landrace
R107	IR 76928-74-3-2-1	Philippines	Indica	Landrace
R198	CIMELATI	Indonesia	Indica	Landrace
R459	IR 80098-40-3-1-2	Philippines	Indica	Landrace
R199	IR 78877-048-B-B-2	Philippines	Indica	Landrace
R464	IR 78914-B-22-B-B-B	Philippines	Indica	Landrace
R467	IR 78875-176-B-1-B	Philippines	Indica	Landrace
R112	BR 7232-6-2-3	Bangladesh	Indica	Landrace
R203	MEGHI	India	Indica	Landrace
R489	IRRI 129	Philippines	Indica	Landrace
R209	CNG213B	Unknown	Indica	Landrace
R491	CNG933B	Unknown	Indica	Landrace
R120	Huangyuesimiao	Guangdong, China	Indica	Breeding line
495	Duzi 129	Jilin, China	Japonica	Breeding line
496	Chendao	Jilin, China	Japonica	Breeding line
497	Bodao 1	Jilin, China	Japonica	Breeding line
498	Bodao 2	Jilin, China	Japonica	Breeding line
R501	313-10758	Philippines	Indica	Landrace
R503	313-10969	Philippines	Indica	Landrace
R506	313-12260	Philippines	Indica	Landrace
R508	313-10600	Philippines	Indica	Landrace
R509	313-8641	Philippines	Indica	Landrace
R515	Heimi 2	Guangdong, China	Indica	Landrace
R516	Heimi 3	Guangdong, China	Indica	Landrace
R518	Nanhong 5	Guangdong, China	Indica	Breeding line
R523	Bendinuo	Guangdong, China	Indica	Landrace
R525	Hainanhong 1	Hainan, China	Indica	Landrace
R526	Hainanhong 2	Hainan, China	Indica	Landrace
R531	Jianxin 99	Guangdong, China	Indica	Landrace
R533	Guanghong 1	Guangdong, China	Indica	Landrace
R536	Haihong 11	Guangdong, China	Indica	Landrace
R537	Huizhou Heizhan	Guangdong, China	Indica	Landrace
R542	Heinuoxuan	Guangdong, China	Indica	Landrace
R545	Heinuo 1	Guangdong, China	Indica	Landrace
R548	Hongjie 2	Guangdong, China	Indica	Landrace
R568	Guhongbao	Guangdong, China	Indica	Landrace
R569	Hongmiyuan T10	Guangdong, China	Indica	Landrace
R571	Yuehongbao	Guangdong, China	Indica	Breeding line
R573	Jinhongsimiao	Guangdong, China	Indica	Breeding line
R577	Heinuo 47	Guangdong, China	Indica	Landrace
R585	Changhong 6	Guangdong, China	Indica	Landrace
R589	Nongjia Heiruanxiang (Suixi)	Guangdong, China	Indica	Landrace
R590	Nongjia Heiruanxiang 6 (Suixi)	Guangdong, China	Indica	Landrace
R598	Guangxi Heinuo 1	Guangxi, China	Indica	Landrace
R599	Guangxi Heinuo 2	Guangxi, China	Indica	Landrace
R600	Vietnam Heinuo	Vietnam	Indica	Landrace
R603	Suixi Nongjiahong 6	Guangdong, China	Indica	Landrace
R604	502-2 colored stigma	Philippines	Indica	Landrace
R606	646-K2001	Yunnan, China	Indica	Landrace
R607	L13	Yunnan, China	Indica	Landrace
R608	617-L8	Yunnan, China	Indica	Landrace
R609	L5	Yunnan, China	Indica	Landrace
R610	L3	Yunnan, China	Indica	Landrace
R614	Biaojidao	Jiangsu, China	Indica	Breeding line
3	ASDT	India	Japonica	Landrace
20	Changmangjing	Fujian, China	Japonica	Landrace
32	Cungunuo	Guizhou, China	Japonica	Landrace
37	Heigu	Guangdong, China	Indica	Landrace
52	RATRIA (ACC28500)	Pakistan	Japonica	Landrace
63	Zaohe B13	Guangdong, China	Indica	Landrace
69	Meijianglixian	Hainan, China	Indica	Landrace
R84	Z014S 3429-4D-PN-1-1-2	NA	Indica	Landrace
R197	IR 78545-49-2-2-2	Philippines	Indica	Landrace
R118	PR 33319-9-1-1-5-3-5-4-1	Philippines	Indica	Landrace
102	Nanzhong 3	Guangdong, China	Indica	Breeding line
108	Qisizhan	Guangdong, China	Indica	Breeding line
109	Yushanzhan	Guangdong, China	Indica	Breeding line
110	Zaoxinzhan 1	Guangdong, China	Indica	Breeding line
118	Longfei 10	Fujian, China	Indica	Breeding line
122	Lingwan 1	Hunan, China	Indica	Breeding line
130	Q 5	Jiangxi, China	Indica	Breeding line
132	Guangjiuxuan 20	Guangxi, China	Indica	Breeding line
135	1641 xuan	Hubei, China	Indica	Breeding line
138	B 6397F-MR-7-5M-1-1	Indonesia	Indica	Landrace
166	Qianhui 13	Guizhou, China	Indica	Breeding line
171	Kainuo 91	Guizhou, China	Indica	Breeding line
181	KHARA GANJA (ACC76363)	Pakistan	Japonica	Landrace
187	Hongmichizhan	Guangdong, China	Indica	Landrace
193	Sanlicun	Anhui, China	Indica	Landrace
195	Shanlanxiannuo 2	Hainan, China	Indica	Landrace
200	Luchuanzao 1	Guangxi, China	Indica	Breeding line
202	Guichao 2	Guangdong, China	Indica	Breeding line
204	Qingfengzhan 35	Guangdong, China	Indica	Breeding line
214	Qinanzhan	Guangdong, China	Indica	Breeding line
217	Zhuyunnuo	Zhejiang, China	Indica	Breeding line
220	Te’aixuan	Zhejiang, China	Indica	Breeding line
225	Zaolundao	Zhejiang, China	Japonica	Landrace
233	Heuknambyeo	South Korea	Indica	Landrace
236	Dasanbyeo	South Korea	Indica	Landrace
260	Fujisaka 4	Japan	Japonica	Landrace
266	Asahikari 1	Japan	Japonica	Landrace
270	Tobikiribo	Japan	Japonica	Landrace
287	Nagatohashiri	Japan	Japonica	Landrace
292	Aichi 80	Japan	Japonica	Landrace
298	Kyokujitsu	Japan	Japonica	Landrace
R143	Gufengzhan	Guangdong, China	Indica	Breeding line
R70	IR64	Philippines	Indica	Breeding line
R147	R9802	Guangdong, China	Indica	Breeding line
R149	Yangjiang Resistance Line	Guangdong, China	Indica	Breeding line
R344	Jinxiangsimiao	Guangdong, China	Indica	Breeding line
R345	Huahang 31	Guangdong, China	Indica	Breeding line
R158	Yujingzhan 2	Guangdong, China	Indica	Breeding line
R354	Taifeng B	Guangdong, China	Indica	Breeding line
R356	Yuenongsimiao	Guangdong, China	Indica	Breeding line
R78	Yuehuangsimiao	Guangdong, China	Indica	Breeding line
R161	Yuexiusimiao	Guangdong, China	Indica	Breeding line
R360	R1173	Guangdong, China	Indica	Breeding line
R79	Huaxiang 4016	Sichuan, China	Indica	Breeding line
R365	R819	Guangdong, China	Indica	Breeding line
R163	Yuemeisimiao	Guangdong, China	Indica	Breeding line
R164	Baiguzhan	Guangdong, China	Indica	Breeding line
R80	Yuxiangyouzhan Xuan	Guangdong, China	Indica	Breeding line
R165	Huangchaozhan Xuan	Guangdong, China	Indica	Breeding line
R81	Wushanguizhan	Guangdong, China	Indica	Breeding line
R372	Huayuesimiao	Guangdong, China	Indica	Breeding line
R373	Meitezhan	Jiangxi, China	Indica	Breeding line
R167	Xuehuaxinzhan	Guangdong, China	Indica	Breeding line
R377	Hefengsimiao	Guangdong, China	Indica	Breeding line
R173	Xianghongbao	Guangdong, China	Indica	Breeding line
R398	Wanlinuo	Guangdong, China	Indica	Breeding line
R405	Hanghui 213	Guangdong, China	Indica	Breeding line
R174	Hongwannuo 924	Jiangxi, China	Indica	Breeding line
R177	Xiangy矛 nong 1	Guangdong, China	Indica	Breeding line
BR92	Yuemeizhan	Guangdong, China	Indica	Landrace
R180	Helisimiao	Guangdong, China	Indica	Breeding line
R181	Yuebiao 5	Guangdong, China	Indica	Breeding line
R182	Yuebiao 5 (Zhaoqing)	Guangdong, China	Indica	Breeding line
R93	Yuehuangguangzhan (Zhaoqing)	Guangdong, China	Indica	Breeding line
R424	Guangchao 1423	Guangdong, China	Indica	Breeding line
R428	Kaiping Xiaolizhan	Guangdong, China	Indica	Landrace
R431	Huangguangruanzhan	Guangdong, China	Indica	Breeding line
R210	Chanyuan Simiao-1	Guangdong, China	Indica	Breeding line
R99	Guihezhu	Guangxi, China	Indica	Breeding line
R192	Nei 6 You 7028	Fujian, China	Indica	Breeding line
R103	2003IR78554-145-1-3-2	Philippines	Indica	Landrace
R451	Z009NEAMAT	Vietnam	Indica	Landrace
R195	Z0100M 5338	Vietnam	Indica	Landrace
R104	Z0110M 5628	Vietnam	Indica	Landrace
R105	Z013RADHA 4	Nepal	Indica	Landrace
R106	CT 15672-3-2-3-2-2-M	Unknown	Indica	Landrace
R460	PSB RC 2 (IR 32809-26-3-3)	Philippines	Indica	Landrace
R462	IR 70175-22-1-1-2-2	Philippines	Indica	Landrace
R109	IR 72873-12-2-2-1	Philippines	Indica	Landrace
R468	Nanjing 16	Jiangsu, China	Indica	Breeding line
R200	Ippindao	South Korea	Japonica	Landrace
R471	80A86YR72154-17	Anhui, China	Indica	Landrace
R111	PSBRC4	Philippines	Indica	Landrace
R202	TE QING	Guangdong, China	Indica	Landrace
R114	CR 547-1-2-3	Jiangsu, China	Japonica	Landrace
R117	CT 17379-32-5-1-1-5-M	Unknown	Indica	Landrace
R205	IR-BB56	Philippines	Indica	Landrace
R485	FFZ 1	Unknown	Indica	Landrace
R206	PR 35766-B-24-3	Philippines	Indica	Landrace
R207	NIGERIA 5	Nigeria	Indica	Landrace
R494	IR 55423-01	Philippines	Indica	Landrace
500	1886-2 Lvyuanzhan	Guangdong, China	Indica	Breeding line
R502	313-10876	Philippines	Indica	Landrace
R510	313-10221	Philippines	Indica	Landrace
R511	313-10325	Philippines	Indica	Landrace
R519	Guangxi Heigu	Guangxi, China	Indica	Landrace
R534	Guanghong 2	Guangdong, China	Indica	Landrace
R535	Haihong 12	Guangdong, China	Indica	Landrace
R538	Heinuo	Guangdong, China	Indica	Landrace
R541	Dular	India	Indica	Landrace
R547	Hongzhan 1	Guangdong, China	Indica	Landrace
R550	Duanli Heimi	Guangdong, China	Indica	Landrace
R551	Hongzhan 4	Guangdong, China	Indica	Landrace
R561	IR45427-2B-2-2B-1-1	Philippines	Indica	Landrace
R575	Zinuo 18	Guangdong, China	Indica	Landrace
R579	Dongnuo 2	Guangdong, China	Indica	Landrace
R581	Xinnuo 44	Guangdong, China	Indica	Landrace
R583	Hei 126	Guangdong, China	Indica	Landrace
R584	Changhong 5	Guangdong, China	Indica	Landrace
R591	Nongjiabainuo 8 (Suixi)	Guangdong, China	Indica	Landrace
R592	Nongjiahong 5 (Suixi)	Guangdong, China	Indica	Landrace
R593	Gaozhounuo	Guangdong, China	Indica	Landrace
R594	Suixi Nongjianuo	Guangdong, China	Indica	Landrace
