# Supplementary material for: Genomic Selection for Lodging-Related Traits in Double-Cropping Rice
Source: Plants (Basel). 2026 Mar 4;15(5):785. doi: 10.3390/plants15050785 (PMC12986622; doi:10.3390/plants15050785)
Supplement: Supplementary file 1 [file plants-15-00785-s001.zip › Table.S4.xlsx]

## Sheet: Sheet1
Table S4. Two-way ANOVA results for the prediction accuracies of seven lodging-related traits.
Trait	GS Model		Growing Season		Interaction (Model × Season)
	F (DFn, DFd)	P value	F (DFn, DFd)	P value	F (DFn, DFd)	P value
IL3	F (2, 114) = 265.9	<0.0001	F (1, 114) = 587.4	<0.0001	F (2, 114) = 3.386	0.0373
BR3	F (2, 114) = 580.4	<0.0001	F (1, 114) = 5144.0	<0.0001	F (2, 114) = 36.03	<0.0001
IL4	F (2, 114) = 605.6	<0.0001	F (1, 114) = 30.69	<0.0001	F (2, 114) = 0.4599	0.6325 (ns)
BR4	F (2, 114) = 212.8	<0.0001	F (1, 114) = 4210.0	<0.0001	F (2, 114) = 45.44	<0.0001
IL3/PH	F (2, 114) = 179.3	<0.0001	F (1, 114) = 108.1	<0.0001	F (2, 114) = 6.410	0.0023
IL4/PH	F (2, 114) = 622.3	<0.0001	F (1, 114) = 89.46	<0.0001	F (2, 114) = 4.705	0.0109
PH	F (2, 114) = 616.7	<0.0001	F (1, 114) = 125.6	<0.0001	F (2, 114) = 1.356	0.2617 (ns)
